# Supplementary material for: Distribution of OGTT-Related Variables in Patients with Cystic Fibrosis from Puberty to Adulthood: An Italian Multicenter Study
Source: J Pers Med. 2023 Mar 3;13(3):469. doi: 10.3390/jpm13030469 (PMC10056682; doi:10.3390/jpm13030469)
Supplement: Supplementary file 1 [file jpm-13-00469-s001.zip]

Archive with 1 entries (1 files):
- jpm-2185690-supplementary.pdf
